# Supplementary material for: Multilevel meta-analysis of the effect of exercise intervention on inhibitory control in children with ASD
Source: Front Psychol. 2025 Oct 9;16:1632555. doi: 10.3389/fpsyg.2025.1632555 (PMC12546240; doi:10.3389/fpsyg.2025.1632555)
Supplement: Supplementary file 2 [file Table_2.XLSX]

## Sheet: Literature Characteristics Tabl
	Literature Characteristics Table
	Study	Country	Sample age (years)	Female percentage (%)	Sample size (E/C)	Experimental group	Control group	Intervention dose	Outcome indicator
	Chan (2013)	China	Mean:11.85 Range:6-17	0.1	20/20	Neiyang Gong	Other sports	60min*2time*4week	ATEC CCTT-T2
	Wang (2020)	China	Mean:4.91 Range:3-6	0.1515	18/15	Mini Basketball	Conventional therapy	40min*5time*12week	SRS-2 CHEXI
	Liu(2023)	China	Mean:4.79 Range:3-6	0.2	15/15	Mini Basketball	Conventional therapy	40min*5time*12weeks	CHEXI
	Nekar(2022)	Korea	Mean:14.3_x000D_ Range:6-18	0.0909	12/12	Exergaming	Conventional therapy	30min*2times*4weeks	Stroop
	Pan(2017)	China	Mean:9.09_x000D_ Range:6-12	0%	11/11	Ping Pong	Conventional therapy	70min*2times*12weeks	WCTS
	Phung(2019)	United States	Mean:9.34_x000D_ Range:8-11	0.21	14/14	Martial Art	Conventional therapy	45min*2times*13weeks	Hearts Flowers BRIEF-2
	Rafiei Milajerdi(2021)	Iran	Mean:8.18_x000D_ Range:6-10	0.0517	17/19/20	Exergaming/ SPARK	Conventional therapy	35min*3times*8weeks	WCST
	Tse(2023)	China	Mean:9.94_x000D_ Range:8-12	0.1875	23/19/22	Learning bicycles/ Fixed bicycle	Walk	60min*5times*2weeks	Stroop GNG
	Tse(2019)	China	Mean:9.96_x000D_ Range:8-12	0.0645	19/21	Mini Basketball	Conventional therapy	45min*2times*12weeks	GNG CBTT
	Tse(2021)	China	Mean:9.88 Range:8-12	0.24	22/20/20	Learning bicycles/ Fixed bicycle	Conventional therapy	60min*5times*2weeks	TOL、GNG SCWT

## Sheet: Regression analysis
			Table A1: Linear Meta-Regression Results
			Variable	Intercept (95% CI)	Coefficient (95% CI)	t-value	p-value	QE(df=11)	p-value	τ²
			age	1.504 (0.502, 2.506)**	-0.091 (-0.195, 0.014)	-1.909	0.083	12.004	0.363	0.02
			week	0.325 (-0.074, 0.724)	0.050 (-0.000, 0.100)	2.188	0.051	10.963	0.446	0.01
			times	0.583 (-0.139, 1.304)	0.023 (-0.164, 0.210)	0.267	0.794	16.026	0.14	0.057
			min	0.828 (-0.263, 1.920)	-0.003 (-0.025, 0.018)	-0.341	0.74	15.91	0.145	0.054
			allh	0.221 (-0.172, 0.613)	0.027 (0.006, 0.048)*	2.873	0.015	7.833	0.728	0
			Note: ** p < 0.01; * p < 0.05; p < 0.1 (marginal significance); CI = Confidence Interval; τ² = between-study variance; QE = test for residual heterogeneity
			Table A2: Polynomial Meta-Regression Results
			Variable	Parameter	Estimate	SE	t-value	p-value	Model test	p-value	QE(df=9)	p-value	τ²
			age	Intercept	6.977	4.541	1.536	0.159	F(3,9)=1.964	0.19	9.559	0.387	0.015
				Linear	-1.992	1.665	-1.196	0.262
				Quadratic	0.201	0.188	1.074	0.311
				Cubic	-0.007	0.007	-1.003	0.342
			week	Intercept	0.889	0.853	1.042	0.324	F(3,9)=2.352	0.14	8.659	0.469	0.007
				Linear	-0.235	0.543	-0.434	0.675
				Quadratic	0.028	0.087	0.326	0.752
				Cubic	-0.001	0.004	-0.169	0.87
			min	Intercept	-16.244	8.129	-1.998	0.077	F(3,9)=1.585	0.26	10.553	0.308	0.023
				Linear	1.048	0.511	2.049	0.071
				Quadratic	-0.021	0.01	-1.985	0.078
				Cubic	0.0001	0.0001	1.896	0.09
			allh	Intercept	0.462	0.807	0.572	0.581	F(3,9)=2.782	0.102	7.738	0.561	0
				Linear	-0.017	0.148	-0.113	0.913
				Quadratic	0.002	0.008	0.275	0.79
				Cubic	-1e-05	0.0001	-0.256	0.804
			Note: p < 0.1 (marginal significance); SE = Standard Error; QE = test for residual heterogeneity; τ² = between-study variance
			Table A3: Restricted Cubic Spline Meta-Regression Results
			Variable	Parameter	Estimate	SE	t-value	p-value	Model test	p-value	QE(df=10)	p-value	τ²
			age	Intercept	1.828	0.612	2.986	0.014*	F(2,10)=2.111	0.172	11.255	0.338	0.023
				Linear	-0.132	0.071	-1.872	0.091
				Non-linear	0.038	0.048	0.797	0.444
			min	Intercept	-0.529	1.159	-0.457	0.658	F(2,10)=0.888	0.442	13.638	0.19	0.04
				Linear	0.033	0.03	1.106	0.295
				Non-linear	-0.091	0.071	-1.284	0.228
			allh	Intercept	0.381	0.448	0.85	0.415	F(2,10)=4.201	0.047*	7.681	0.66	0
				Linear	0.012	0.041	0.281	0.784
				Non-linear	0.013	0.033	0.389	0.705
			Note: * p < 0.05; p < 0.1 (marginal significance); SE = Standard Error; QE = test for residual heterogeneity; τ² = between-study variance
